# Supplementary material for: A pilot study comparing pattern of damage sustained among instruments from different surgical units in a tertiary care centre in Nepal – reappraising the role of instrument reprocessing in retaining their value
Source: F1000Res. 2018 Jan 23;7:102. [Version 1] doi: 10.12688/f1000research.13699.1 (PMC6171723; doi:10.12688/f1000research.13699.1)
Supplement: Tables listing all observed patterns of damage for each instrument surveyed in the study [file f1000research-7-14881-s0000.tgz]

Archive with 1 entries (1 files):
- 1cb58ce2-5bcf-4c30-904e-b4829166a0a3_data_instruments.xlsx
