# Supplementary material for: A pilot study comparing pattern of damage sustained among instruments from different surgical units in a tertiary care centre in Nepal – reappraising the role of instrument reprocessing in retaining their value
Source: F1000Res. 2018 Jan 23;7:102. [Version 1] doi: 10.12688/f1000research.13699.1 (PMC6171723; doi:10.12688/f1000research.13699.1)
Supplement: Tables listing all observed patterns of damage for each instrument surveyed in the study [file f1000research-7-14881-s0000.tgz › 1cb58ce2-5bcf-4c30-904e-b4829166a0a3_data_instruments.xlsx]

## Sheet: Sheet1
S.No (General Surgery)	Spot	Stain	Corrosion	Pits	Cracks	Fractures	Loosening	Rust	Discoloration	Mal-alignment	Tightening
1	Y (Yes)	N (No)	N	N	Y	Y	Y	Y	Y	Y	Y
2	N	Y	N	Y	N	N	N	N	N	N	N
3	N	Y	N	N	N	N	Y	Y	N	N	N
4	N	Y	N	Y	N	N	N	N	N	N	N
5	N	Y	N	N	N	N	Y	N	N	Y	Y
6	N	Y	N	N	N	Y	Y	N	N	N	N
7	N	Y	N	Y	N	N	N	Y	N	N	N
8	N	Y	N	N	N	N	Y	N	N	N	N
9	N	Y	N	Y	N	N	N	N	N	N	N
10	N	Y	N	N	N	N	Y	N	N	N	N
11	N	Y	N	N	N	N	Y	Y	N	N	N
12	N	Y	N	Y	N	N	Y	N	N	Y	N
13	N	Y	N	N	N	N	N	N	N	N	N
14	N	Y	N	Y	N	N	Y	N	N	N	N
15	N	Y	N	N	N	Y	Y	N	N	N	N
16	N	Y	N	N	N	N	Y	N	N	N	N
17	N	Y	N	N	N	N	Y	Y	N	N	N
18	N	Y	N	Y	N	N	Y	N	N	N	N
19	N	Y	N	N	N	N	Y	N	N	N	N
20	N	Y	N	N	N	N	Y	N	N	Y	N
21	N	Y	N	Y	N	N	Y	Y	N	N	Y
22	N	Y	N	N	N	N	Y	N	N	N	N
23	N	Y	N	N	Y	Y	Y	N	N	N	N
24	N	Y	N	Y	N	N	Y	N	N	N	N
25	N	Y	N	N	N	N	Y	Y	N	N	N
26	N	Y	N	N	N	N	Y	N	N	N	N
27	N	Y	N	Y	N	N	Y	N	N	N	N
28	N	Y	N	N	N	N	N	Y	N	Y	N
29	N	Y	N	N	N	Y	Y	N	N	N	N
30	N	Y	N	Y	N	N	Y	N	N	N	Y
31	N	Y	N	N	N	N	Y	N	N	N	N
32	N	Y	N	N	N	N	Y	Y	N	N	N
33	N	Y	N	N	N	N	N	N	N	Y	N
34	N	Y	N	N	N	N	Y	N	N	N	N
35	N	Y	N	N	N	Y	Y	N	N	N	N
36	N	Y	N	N	N	N	Y	N	N	N	N
37	N	Y	N	N	N	N	Y	Y	N	Y	N
38	N	Y	N	N	N	N	Y	N	N	N	N
39	N	Y	N	N	N	N	Y	N	N	N	N
40	N	Y	N	N	N	Y	N	N	N	N	Y
41	N	Y	N	N	N	N	Y	Y	N	Y	N
42	N	Y	N	N	N	N	Y	N	N	N	N
43	N	Y	N	N	N	N	Y	N	N	N	N
44	N	Y	N	N	N	N	Y	N	N	N	N
45	N	Y	N	N	N	N	Y	Y	N	N	N
46	N	Y	N	N	N	N	Y	Y	N	N	N
47	N	Y	N	Y	Y	Y	Y	N	Y	Y	Y
S.No (Neurosurgery)	Spot	Stain	Corrosion	Pits	Cracks	Fractures	Loosening	Rust	Discoloration	Mal-alignment	Tightening
1	N	Y	N	Y	N	N	Y	Y	Y	Y	N
2	N	N	N	N	N	Y	N	N	N	N	N
3	N	Y	N	N	N	N	N	N	N	Y	N
4	N	N	N	N	N	N	Y	N	N	N	Y
5	N	N	Y	Y	N	N	N	N	Y	N	N
6	N	Y	N	N	N	Y	N	N	N	N	N
7	N	N	N	N	N	N	Y	N	N	Y	N
8	N	N	N	N	N	N	N	N	N	N	N
9	N	N	N	N	N	N	N	N	N	N	N
10	N	Y	N	N	Y	N	Y	N	Y	Y	N
11	N	N	N	Y	N	N	N	N	N	N	N
12	N	N	N	N	N	N	N	N	N	N	N
13	N	N	N	N	N	Y	N	N	N	N	N
14	N	Y	N	N	N	N	N	Y	N	N	N
15	N	N	N	N	N	N	Y	N	Y	Y	N
16	N	N	N	N	N	N	N	N	N	N	N
17	N	Y	N	Y	N	N	N	N	N	N	N
18	N	N	N	N	N	N	N	N	N	N	N
19	N	N	N	N	N	N	Y	N	N	Y	N
20	N	Y	N	N	N	Y	N	N	N	N	N
21	N	N	N	N	N	N	N	N	Y	N	N
22	N	N	N	N	N	N	N	N	N	N	N
23	N	N	N	N	N	N	Y	N	N	Y	N
24	N	N	N	N	N	Y	N	N	N	N	N
25	N	Y	N	N	N	N	N	N	N	N	N
26	N	N	N	N	N	N	N	Y	Y	Y	N
27	N	Y	N	N	N	N	Y	N	N	N	N
28	N	N	N	Y	N	Y	N	N	N	N	N
29	N	N	N	N	N	N	N	N	N	N	N
30	N	Y	N	N	N	N	N	N	Y	Y	N
31	N	N	N	N	N	Y	Y	N	N	N	N
32	N	Y	N	N	N	N	N	N	N	N	N
33	N	N	N	N	N	Y	Y	N	Y	N	N
34	N	N	N	N	N	N	N	N	N	Y	N
35	N	Y	N	N	N	Y	N	N	N	N	N
36	N	N	N	N	N	N	Y	N	N	Y	N
37	N	N	N	N	N	N	N	Y	N	N	N
38	N	Y	N	N	N	Y	Y	N	Y	N	N
39	N	N	N	N	N	N	N	N	N	N	N
40	N	Y	N	N	N	N	N	N	N	Y	N
41	N	N	N	Y	N	Y	Y	N	N	N	N
42	N	N	N	N	N	N	N	N	Y	N	N
43	N	Y	N	N	N	N	N	N	N	Y	N
44	N	N	N	N	N	Y	Y	N	N	N	N
45	N	Y	N	N	N	N	N	N	N	N	N
46	N	N	N	N	N	N	N	N	Y	N	N
47	N	Y	N	Y	Y	Y	Y	N	N	Y	N
S.No (General Surgery-Joints)	Scratch	Stain	Rust		Cracks	Fractures	Loosening		Blackening		Tightening
1	Y	N	Y		Y	N	Y		N		N
2	Y	Y	N		N	N	N		N		N
3	N	Y	N		N	N	N		Y		N
4	Y	Y	N		N	N	N		N		Y
5	N	Y	N		N	N	Y		N		N
6	N	N	Y		N	N	N		N		N
7	Y	Y	N		N	N	N		N		N
8	N	Y	N		N	N	N		N		N
9	Y	Y	Y		N	N	N		N		N
10	N	N	N		N	N	N		N		N
11	N	Y	Y		N	N	Y		N		Y
12	N	Y	N		N	N	N		N		N
13	N	Y	N		N	N	N		N		N
14	N	Y	N		N	N	N		N		N
15	N	N	Y		N	N	N		N		N
16	N	Y	N		N	N	Y		N		N
17	N	Y	N		N	N	N		N		N
18	Y	Y	N		N	N	N		N		N
19	N	Y	Y		N	N	N		N		Y
20	N	N	N		N	N	N		N		N
21	N	Y	N		N	N	N		N		N
22	N	Y	N		N	N	N		N		N
23	N	Y	N		N	N	N		Y		N
24	Y	Y	Y		Y	N	N		N		N
25	N	N	N		N	N	N		N		N
26	N	Y	N		N	N	N		N		N
27	N	Y	Y		N	N	N		N		N
28	N	Y	N		N	N	N		N		Y
29	N	N	N		N	N	Y		N		N
30	Y	Y	N		N	N	N		N		N
31	N	Y	Y		N	N	N		N		N
32	N	Y	N		N	N	N		N		Y
33	N	N	N		N	N	N		N		N
34	N	Y	Y		N	N	N		Y		N
35	N	Y	N		N	N	Y		N		N
36	N	Y	Y		N	N	N		N		Y
37	Y	N	N		N	N	N		N		N
38	N	Y	N		N	N	N		N		N
39	N	Y	Y		N	N	Y		N		N
40	N	Y	N		N	N	N		N		N
41	N	Y	N		N	N	N		N		N
42	N	Y	Y		N	N	N		N		Y
43	N	Y	N		N	N	Y		N		N
44	N	Y	N		N	N	N		N		N
45	N	Y	N		N	N	N		N		N
46	N	Y	N		N	N	N		N		N
47	N	Y	Y		N	N	N		N		N
SNo (Neurosurgery-Joints)	Scratch	Stain	Rust		Cracks	Fractures	Loosening		Blackening		Tightening
1	N	Y	N		N	N	N		N		N
2	N	N	N		N	N	N		N		N
3	N	N	N		N	N	Y		N		N
4	N	N	N		N	N	N		N		N
5	N	N	N		N	N	N		N		N
6	N	Y	Y		N	Y	N		N		N
7	N	N	N		N	N	Y		N		N
8	N	N	N		N	N	N		N		N
9	N	N	N		N	N	N		N		N
10	N	Y	N		N	N	Y		N		N
11	N	N	N		N	N	N		N		N
12	N	N	N		N	N	N		N		N
13	N	N	N		N	N	N		N		N
14	N	N	N		N	N	Y		N		N
15	N	Y	N		N	N	N		N		N
16	N	N	Y		N	N	Y		N		N
17	N	N	N		N	N	N		N		Y
18	N	N	N		N	N	N		N		N
19	N	Y	N		N	N	N		N		N
20	N	N	N		N	N	Y		N		N
21	N	N	N		N	N	N		N		N
22	N	Y	N		N	N	N		N		N
23	N	N	N		N	N	N		N		N
24	N	N	Y		N	N	Y		N		N
25	N	N	N		N	N	Y		N		N
26	N	Y	N		N	N	N		N		N
27	N	N	N		N	Y	N		N		N
28	N	N	N		N	N	N		N		N
29	N	N	N		N	N	Y		N		N
30	N	Y	N		N	N	N		N		N
31	N	N	N		N	N	N		N		N
32	N	N	N		N	N	Y		N		N
33	N	Y	N		N	N	N		N		N
34	N	N	N		N	N	N		N		N
35	N	N	N		N	N	Y		N		N
36	N	N	N		N	N	N		N		N
37	N	Y	N		N	N	N		N		N
38	N	N	Y		N	N	Y		N		N
39	N	N	N		N	N	N		N		N
40	N	Y	N		N	N	N		N		N
41	N	N	N		N	N	Y		N		N
42	N	N	N		N	N	N		N		N
43	N	Y	N		N	Y	Y		N		N
44	N	N	N		N	N	N		N		N
45	N	N	N		N	N	N		N		N
46	N	N	N		N	N	N		N		N
47	N	Y	N		N	N	N		N		N
